# Supplementary material for: Advances in the Toxicity Assessment of Silver Nanoparticles Derived from a Sphagnum fallax Extract for Monolayers and Spheroids
Source: Biomolecules. 2024 May 22;14(6):611. doi: 10.3390/biom14060611 (PMC11202274; doi:10.3390/biom14060611)
Supplement: Supplementary file 1 [file biomolecules-14-00611-s001.zip]

Archive with 1 entries (1 files):
- biomolecules-2959148-supplementary.pdf
